# Supplementary material for: Hyperthermia-Induced Controlled Local Anesthesia Administration Using Gelatin-Coated Iron–Gold Alloy Nanoparticles
Source: Pharmaceutics. 2020 Nov 16;12(11):1097. doi: 10.3390/pharmaceutics12111097 (PMC7697341; doi:10.3390/pharmaceutics12111097)
Supplement: Supplementary file 1 [file pharmaceutics-12-01097-s001.zip]

Archive with 3 entries (2 files):
- pharmaceutics-1004554-supplementary/
- pharmaceutics-1004554-supplementary/pharmaceutics-1004554-Supplementary.pdf
- pharmaceutics-1004554-supplementary/Rat with local anesthesia..mp4
